# Supplementary material for: Relationships Between Diet and Geographic Atrophy Progression in the Age-Related Eye Diseases Studies 1 and 2
Source: Nutrients. 2025 Feb 22;17(5):771. doi: 10.3390/nu17050771 (PMC11901604; doi:10.3390/nu17050771)
Supplement: Supplementary file 1 [file nutrients-17-00771-s001.zip]

Archive with 3 entries (3 files):
- AREDS Research Group.pdf
- AREDS2 Research Group.pdf
- Supplementary material.pdf
